# Supplementary material for: Magnetic Aerogels for Room-Temperature Catalytic Production of Bis(indolyl)methane Derivatives
Source: Molecules. 2024 May 9;29(10):2223. doi: 10.3390/molecules29102223 (PMC11124404; doi:10.3390/molecules29102223)
Supplement: Supplementary file 1 [file molecules-29-02223-s001.zip]

Archive with 1 entries (1 files):
- molecules-2966846-supplementary.pdf
